# Supplementary material for: Elevational Patterns in Archaeal Diversity on Mt. Fuji
Source: PLoS One. 2012 Sep 6;7(9):e44494. doi: 10.1371/journal.pone.0044494 (PMC3435261; doi:10.1371/journal.pone.0044494)
Supplement: Table S1 — Relative abundances of archaeal phyla classified against Eztaxon-e database across all 30 soil replicates of 6 elevational points on Mt. Fuji. (XLS) [file pone.0044494.s002.xls]

## Sheet: fa.final.tax
Supplementary Table. S1: Relative abundances of archaeal phyla classified against Eztaxon-e database (Kim et al. 2012) across all 30 soil replicates of 6 elevational points on Mt. Fuji.
taxlevel	rankID	taxon	daughterlevels	total	F10A*	F10B	F10C	F10D	F10E	F15A	F15B	F15C	F15D	F15E	F20A	F20B	F20C	F20D	F20E	F25A	F25B	F25C	F25D	F25E	F30A	F30B	F30C	F30D	F30E	FS1	FS2	FS3	FS4	FS5
0	0	Root	1	89016	6099	398	704	4524	880	828	2388	3319	3440	1586	7414	2151	895	981	1890	5590	2218	8486	2896	9094	1482	3115	3520	739	2726	1719	4176	1790	1674	2294
1	0.1	Archaea	3	89016	6099	398	704	4524	880	828	2388	3319	3440	1586	7414	2151	895	981	1890	5590	2218	8486	2896	9094	1482	3115	3520	739	2726	1719	4176	1790	1674	2294
2	0.1.1	Euryarchaeota	5	3515	644	89	7	540	82	25	314	102	292	98	499	48	24	29	53	110	48	222	2	188	31	1	6	24	3	12	11	3	4	4
3	0.1.1.1	AB237754_c	1	2	0	0	0	0	0	0	0	1	1	0	0	0	0	0	0	0	0	0	0	0	0	0	0	0	0	0	0	0	0	0
4	0.1.1.1.1	unclassified	1	2	0	0	0	0	0	0	0	1	1	0	0	0	0	0	0	0	0	0	0	0	0	0	0	0	0	0	0	0	0	0
5	0.1.1.1.1.1	unclassified	1	2	0	0	0	0	0	0	0	1	1	0	0	0	0	0	0	0	0	0	0	0	0	0	0	0	0	0	0	0	0	0
6	0.1.1.1.1.1.1	unclassified	1	2	0	0	0	0	0	0	0	1	1	0	0	0	0	0	0	0	0	0	0	0	0	0	0	0	0	0	0	0	0	0
7	0.1.1.1.1.1.1.1	unclassified	0	2	0	0	0	0	0	0	0	1	1	0	0	0	0	0	0	0	0	0	0	0	0	0	0	0	0	0	0	0	0	0
3	0.1.1.2	DHVE3_c	2	3	0	0	0	0	0	1	0	2	0	0	0	0	0	0	0	0	0	0	0	0	0	0	0	0	0	0	0	0	0	0
4	0.1.1.2.1	AB050206_o	1	1	0	0	0	0	0	0	0	1	0	0	0	0	0	0	0	0	0	0	0	0	0	0	0	0	0	0	0	0	0	0
5	0.1.1.2.1.1	AB050206_f	1	1	0	0	0	0	0	0	0	1	0	0	0	0	0	0	0	0	0	0	0	0	0	0	0	0	0	0	0	0	0	0
6	0.1.1.2.1.1.1	AB050206_g	1	1	0	0	0	0	0	0	0	1	0	0	0	0	0	0	0	0	0	0	0	0	0	0	0	0	0	0	0	0	0	0
7	0.1.1.2.1.1.1.1	AB050206_s	0	1	0	0	0	0	0	0	0	1	0	0	0	0	0	0	0	0	0	0	0	0	0	0	0	0	0	0	0	0	0	0
4	0.1.1.2.2	unclassified	1	2	0	0	0	0	0	1	0	1	0	0	0	0	0	0	0	0	0	0	0	0	0	0	0	0	0	0	0	0	0	0
5	0.1.1.2.2.1	unclassified	1	2	0	0	0	0	0	1	0	1	0	0	0	0	0	0	0	0	0	0	0	0	0	0	0	0	0	0	0	0	0	0
6	0.1.1.2.2.1.1	unclassified	1	2	0	0	0	0	0	1	0	1	0	0	0	0	0	0	0	0	0	0	0	0	0	0	0	0	0	0	0	0	0	0
7	0.1.1.2.2.1.1.1	unclassified	0	2	0	0	0	0	0	1	0	1	0	0	0	0	0	0	0	0	0	0	0	0	0	0	0	0	0	0	0	0	0	0
3	0.1.1.3	DHVE6b_c	1	1	0	0	0	0	0	0	0	0	0	0	0	0	0	0	0	0	0	1	0	0	0	0	0	0	0	0	0	0	0	0
4	0.1.1.3.1	EF687522_o	1	1	0	0	0	0	0	0	0	0	0	0	0	0	0	0	0	0	0	1	0	0	0	0	0	0	0	0	0	0	0	0
5	0.1.1.3.1.1	unclassified	1	1	0	0	0	0	0	0	0	0	0	0	0	0	0	0	0	0	0	1	0	0	0	0	0	0	0	0	0	0	0	0
6	0.1.1.3.1.1.1	unclassified	1	1	0	0	0	0	0	0	0	0	0	0	0	0	0	0	0	0	0	1	0	0	0	0	0	0	0	0	0	0	0	0
7	0.1.1.3.1.1.1.1	unclassified	0	1	0	0	0	0	0	0	0	0	0	0	0	0	0	0	0	0	0	1	0	0	0	0	0	0	0	0	0	0	0	0
3	0.1.1.4	Thermoplasmata	4	3214	644	89	7	540	82	17	314	94	289	98	481	48	22	29	53	82	30	162	1	100	5	0	3	4	1	9	1	2	4	3
4	0.1.1.4.1	EF446193_o	2	3072	644	89	7	540	82	17	313	94	289	98	475	48	22	29	53	17	28	135	1	86	1	0	0	0	0	2	0	2	0	0
5	0.1.1.4.1.1	AB294258_f	1	32	0	0	0	0	0	1	28	3	0	0	0	0	0	0	0	0	0	0	0	0	0	0	0	0	0	0	0	0	0	0
6	0.1.1.4.1.1.1	AB294258_g	1	32	0	0	0	0	0	1	28	3	0	0	0	0	0	0	0	0	0	0	0	0	0	0	0	0	0	0	0	0	0	0
7	0.1.1.4.1.1.1.1	AB294258_s	0	32	0	0	0	0	0	1	28	3	0	0	0	0	0	0	0	0	0	0	0	0	0	0	0	0	0	0	0	0	0	0
5	0.1.1.4.1.2	EF446193_f	1	3040	644	89	7	540	82	16	285	91	289	98	475	48	22	29	53	17	28	135	1	86	1	0	0	0	0	2	0	2	0	0
6	0.1.1.4.1.2.1	EF446193_g	3	3040	644	89	7	540	82	16	285	91	289	98	475	48	22	29	53	17	28	135	1	86	1	0	0	0	0	2	0	2	0	0
7	0.1.1.4.1.2.1.1	AF523939_s	0	1	0	0	0	0	0	0	1	0	0	0	0	0	0	0	0	0	0	0	0	0	0	0	0	0	0	0	0	0	0	0
7	0.1.1.4.1.2.1.2	FJ468485_s	0	1	0	0	0	0	0	0	1	0	0	0	0	0	0	0	0	0	0	0	0	0	0	0	0	0	0	0	0	0	0	0
7	0.1.1.4.1.2.1.3	unclassified	0	3038	644	89	7	540	82	16	283	91	289	98	475	48	22	29	53	17	28	135	1	86	1	0	0	0	0	2	0	2	0	0
4	0.1.1.4.2	EF690592_o	2	73	0	0	0	0	0	0	0	0	0	0	4	0	0	0	0	34	2	19	0	10	0	0	0	1	0	3	0	0	0	0
5	0.1.1.4.2.1	EF690592_f	1	29	0	0	0	0	0	0	0	0	0	0	4	0	0	0	0	3	2	13	0	7	0	0	0	0	0	0	0	0	0	0
6	0.1.1.4.2.1.1	EF690592_g	1	29	0	0	0	0	0	0	0	0	0	0	4	0	0	0	0	3	2	13	0	7	0	0	0	0	0	0	0	0	0	0
7	0.1.1.4.2.1.1.1	EF690592_s	0	29	0	0	0	0	0	0	0	0	0	0	4	0	0	0	0	3	2	13	0	7	0	0	0	0	0	0	0	0	0	0
5	0.1.1.4.2.2	unclassified	1	44	0	0	0	0	0	0	0	0	0	0	0	0	0	0	0	31	0	6	0	3	0	0	0	1	0	3	0	0	0	0
6	0.1.1.4.2.2.1	unclassified	1	44	0	0	0	0	0	0	0	0	0	0	0	0	0	0	0	31	0	6	0	3	0	0	0	1	0	3	0	0	0	0
7	0.1.1.4.2.2.1.1	unclassified	0	44	0	0	0	0	0	0	0	0	0	0	0	0	0	0	0	31	0	6	0	3	0	0	0	1	0	3	0	0	0	0
4	0.1.1.4.3	Rice_cluster3_o	1	1	0	0	0	0	0	0	1	0	0	0	0	0	0	0	0	0	0	0	0	0	0	0	0	0	0	0	0	0	0	0
5	0.1.1.4.3.1	DQ402021_f	1	1	0	0	0	0	0	0	1	0	0	0	0	0	0	0	0	0	0	0	0	0	0	0	0	0	0	0	0	0	0	0
6	0.1.1.4.3.1.1	DQ402021_g	1	1	0	0	0	0	0	0	1	0	0	0	0	0	0	0	0	0	0	0	0	0	0	0	0	0	0	0	0	0	0	0
7	0.1.1.4.3.1.1.1	unclassified	0	1	0	0	0	0	0	0	1	0	0	0	0	0	0	0	0	0	0	0	0	0	0	0	0	0	0	0	0	0	0	0
4	0.1.1.4.4	unclassified	1	68	0	0	0	0	0	0	0	0	0	0	2	0	0	0	0	31	0	8	0	4	4	0	3	3	1	4	1	0	4	3
5	0.1.1.4.4.1	unclassified	1	68	0	0	0	0	0	0	0	0	0	0	2	0	0	0	0	31	0	8	0	4	4	0	3	3	1	4	1	0	4	3
6	0.1.1.4.4.1.1	unclassified	1	68	0	0	0	0	0	0	0	0	0	0	2	0	0	0	0	31	0	8	0	4	4	0	3	3	1	4	1	0	4	3
7	0.1.1.4.4.1.1.1	unclassified	0	68	0	0	0	0	0	0	0	0	0	0	2	0	0	0	0	31	0	8	0	4	4	0	3	3	1	4	1	0	4	3
3	0.1.1.5	unclassified	1	295	0	0	0	0	0	7	0	5	2	0	18	0	2	0	0	28	18	59	1	88	26	1	3	20	2	3	10	1	0	1
4	0.1.1.5.1	unclassified	1	295	0	0	0	0	0	7	0	5	2	0	18	0	2	0	0	28	18	59	1	88	26	1	3	20	2	3	10	1	0	1
5	0.1.1.5.1.1	unclassified	1	295	0	0	0	0	0	7	0	5	2	0	18	0	2	0	0	28	18	59	1	88	26	1	3	20	2	3	10	1	0	1
6	0.1.1.5.1.1.1	unclassified	1	295	0	0	0	0	0	7	0	5	2	0	18	0	2	0	0	28	18	59	1	88	26	1	3	20	2	3	10	1	0	1
7	0.1.1.5.1.1.1.1	unclassified	0	295	0	0	0	0	0	7	0	5	2	0	18	0	2	0	0	28	18	59	1	88	26	1	3	20	2	3	10	1	0	1
2	0.1.2	Thaumarchaeota	4	85480	5455	309	697	3984	798	803	2074	3214	3148	1488	6913	2103	871	951	1837	5473	2165	8263	2894	8906	1451	3114	3514	715	2723	1706	4165	1786	1670	2290
3	0.1.2.1	FFSB_c	2	29470	5454	309	687	3984	798	394	1391	1032	2373	1089	3221	1471	693	565	1086	1100	704	1767	40	1237	1	22	1	7	3	30	1	9	0	1
4	0.1.2.1.1	FFSB_o	3	29465	5453	309	687	3984	798	394	1390	1032	2372	1089	3220	1471	693	565	1086	1100	703	1767	40	1237	1	22	1	7	3	30	1	9	0	1
5	0.1.2.1.1.1	AB262708_f	2	3672	385	9	152	496	220	26	222	63	370	260	268	126	58	89	157	178	94	268	1	206	0	9	0	7	0	7	1	0	0	0
6	0.1.2.1.1.1.1	AB262708_g	2	2997	238	8	126	341	185	26	212	54	354	202	202	108	51	67	119	148	84	257	1	195	0	7	0	7	0	5	0	0	0	0
7	0.1.2.1.1.1.1.1	AB262708_s	0	38	8	0	1	1	0	0	2	2	1	2	3	1	3	2	3	3	1	4	0	1	0	0	0	0	0	0	0	0	0	0
7	0.1.2.1.1.1.1.2	unclassified	0	2959	230	8	125	340	185	26	210	52	353	200	199	107	48	65	116	145	83	253	1	194	0	7	0	7	0	5	0	0	0	0
6	0.1.2.1.1.1.2	unclassified	1	675	147	1	26	155	35	0	10	9	16	58	66	18	7	22	38	30	10	11	0	11	0	2	0	0	0	2	1	0	0	0
7	0.1.2.1.1.1.2.1	unclassified	0	675	147	1	26	155	35	0	10	9	16	58	66	18	7	22	38	30	10	11	0	11	0	2	0	0	0	2	1	0	0	0
5	0.1.2.1.1.2	DQ278152_f	5	25752	5054	298	534	3486	578	368	1168	962	1998	828	2946	1345	635	475	929	922	606	1499	39	1031	1	13	1	0	3	23	0	9	0	1
6	0.1.2.1.1.2.1	AB243794_g	1	17739	4494	259	493	3104	524	221	514	621	858	570	2170	755	471	323	594	157	301	733	17	521	0	12	1	0	2	19	0	4	0	1
7	0.1.2.1.1.2.1.1	AB243794_s	0	17739	4494	259	493	3104	524	221	514	621	858	570	2170	755	471	323	594	157	301	733	17	521	0	12	1	0	2	19	0	4	0	1
6	0.1.2.1.1.2.2	AB262707_g	2	507	0	0	0	0	0	8	177	38	154	15	17	51	1	13	29	3	0	0	0	0	0	0	0	0	0	0	0	1	0	0
7	0.1.2.1.1.2.2.1	AB262707_s	0	428	0	0	0	0	0	8	177	37	145	2	4	29	1	6	18	0	0	0	0	0	0	0	0	0	0	0	0	1	0	0
7	0.1.2.1.1.2.2.2	unclassified	0	79	0	0	0	0	0	0	0	1	9	13	13	22	0	7	11	3	0	0	0	0	0	0	0	0	0	0	0	0	0	0
6	0.1.2.1.1.2.3	AB294269_g	1	123	1	0	0	0	1	2	13	4	16	20	15	5	2	0	7	30	1	0	0	6	0	0	0	0	0	0	0	0	0	0
7	0.1.2.1.1.2.3.1	AB294269_s	0	123	1	0	0	0	1	2	13	4	16	20	15	5	2	0	7	30	1	0	0	6	0	0	0	0	0	0	0	0	0	0
6	0.1.2.1.1.2.4	DQ278152_g	4	2256	483	34	26	330	44	46	112	77	171	149	241	39	83	30	32	95	45	117	3	96	1	0	0	0	0	2	0	0	0	0
7	0.1.2.1.1.2.4.1	DQ278143_s	0	12	5	0	0	4	0	0	0	0	0	1	1	0	1	0	0	0	0	0	0	0	0	0	0	0	0	0	0	0	0	0
7	0.1.2.1.1.2.4.2	DQ278152_s	0	453	0	0	0	0	0	12	9	12	12	1	139	18	20	19	21	66	21	53	0	48	0	0	0	0	0	2	0	0	0	0
7	0.1.2.1.1.2.4.3	FJ468478_s	0	394	127	2	14	73	16	3	2	17	1	32	17	5	47	2	1	19	2	8	2	4	0	0	0	0	0	0	0	0	0	0
7	0.1.2.1.1.2.4.4	unclassified	0	1397	351	32	12	253	28	31	101	48	158	115	84	16	15	9	10	10	22	56	1	44	1	0	0	0	0	0	0	0	0	0
6	0.1.2.1.1.2.5	unclassified	1	5127	76	5	15	52	9	91	352	222	799	74	503	495	78	109	267	637	259	649	19	408	0	1	0	0	1	2	0	4	0	0
7	0.1.2.1.1.2.5.1	unclassified	0	5127	76	5	15	52	9	91	352	222	799	74	503	495	78	109	267	637	259	649	19	408	0	1	0	0	1	2	0	4	0	0
5	0.1.2.1.1.3	unclassified	1	41	14	2	1	2	0	0	0	7	4	1	6	0	0	1	0	0	3	0	0	0	0	0	0	0	0	0	0	0	0	0
6	0.1.2.1.1.3.1	unclassified	1	41	14	2	1	2	0	0	0	7	4	1	6	0	0	1	0	0	3	0	0	0	0	0	0	0	0	0	0	0	0	0
7	0.1.2.1.1.3.1.1	unclassified	0	41	14	2	1	2	0	0	0	7	4	1	6	0	0	1	0	0	3	0	0	0	0	0	0	0	0	0	0	0	0	0
4	0.1.2.1.2	unclassified	1	5	1	0	0	0	0	0	1	0	1	0	1	0	0	0	0	0	1	0	0	0	0	0	0	0	0	0	0	0	0	0
5	0.1.2.1.2.1	unclassified	1	5	1	0	0	0	0	0	1	0	1	0	1	0	0	0	0	0	1	0	0	0	0	0	0	0	0	0	0	0	0	0
6	0.1.2.1.2.1.1	unclassified	1	5	1	0	0	0	0	0	1	0	1	0	1	0	0	0	0	0	1	0	0	0	0	0	0	0	0	0	0	0	0	0
7	0.1.2.1.2.1.1.1	unclassified	0	5	1	0	0	0	0	0	1	0	1	0	1	0	0	0	0	0	1	0	0	0	0	0	0	0	0	0	0	0	0	0
3	0.1.2.2	Marine GroupI.1a_c	1	6211	0	0	1	0	0	272	153	1117	152	156	638	607	9	375	718	27	306	994	122	542	0	0	0	0	0	2	11	3	1	5
4	0.1.2.2.1	Cenarchaeales	3	6211	0	0	1	0	0	272	153	1117	152	156	638	607	9	375	718	27	306	994	122	542	0	0	0	0	0	2	11	3	1	5
5	0.1.2.2.1.1	AB294259_f	3	3646	0	0	1	0	0	73	126	251	147	134	367	570	5	364	696	12	165	435	8	272	0	0	0	0	0	2	11	2	0	5
6	0.1.2.2.1.1.1	AB050227_g	2	484	0	0	0	0	0	54	90	180	130	19	4	0	0	0	0	0	3	3	1	0	0	0	0	0	0	0	0	0	0	0
7	0.1.2.2.1.1.1.1	EF032790_s	0	1	0	0	0	0	0	0	0	0	1	0	0	0	0	0	0	0	0	0	0	0	0	0	0	0	0	0	0	0	0	0
7	0.1.2.2.1.1.1.2	unclassified	0	483	0	0	0	0	0	54	90	180	129	19	4	0	0	0	0	0	3	3	1	0	0	0	0	0	0	0	0	0	0	0
6	0.1.2.2.1.1.2	AB294259_g	2	3142	0	0	1	0	0	15	36	60	17	115	361	570	5	364	696	12	161	432	7	270	0	0	0	0	0	2	11	2	0	5
7	0.1.2.2.1.1.2.1	AB294262_s	0	3125	0	0	1	0	0	15	35	56	17	115	358	569	5	360	693	12	161	431	7	270	0	0	0	0	0	2	11	2	0	5
7	0.1.2.2.1.1.2.2	unclassified	0	17	0	0	0	0	0	0	1	4	0	0	3	1	0	4	3	0	0	1	0	0	0	0	0	0	0	0	0	0	0	0
6	0.1.2.2.1.1.3	unclassified	1	20	0	0	0	0	0	4	0	11	0	0	2	0	0	0	0	0	1	0	0	2	0	0	0	0	0	0	0	0	0	0
7	0.1.2.2.1.1.3.1	unclassified	0	20	0	0	0	0	0	4	0	11	0	0	2	0	0	0	0	0	1	0	0	2	0	0	0	0	0	0	0	0	0	0
5	0.1.2.2.1.2	Cenarchaeaceae	2	4	0	0	0	0	0	0	0	1	0	0	0	0	1	0	0	0	0	2	0	0	0	0	0	0	0	0	0	0	0	0
6	0.1.2.2.1.2.1	Nitrosopumilus	2	2	0	0	0	0	0	0	0	0	0	0	0	0	1	0	0	0	0	1	0	0	0	0	0	0	0	0	0	0	0	0
7	0.1.2.2.1.2.1.1	EF367533_s	0	1	0	0	0	0	0	0	0	0	0	0	0	0	1	0	0	0	0	0	0	0	0	0	0	0	0	0	0	0	0	0
7	0.1.2.2.1.2.1.2	unclassified	0	1	0	0	0	0	0	0	0	0	0	0	0	0	0	0	0	0	0	1	0	0	0	0	0	0	0	0	0	0	0	0
6	0.1.2.2.1.2.2	unclassified	1	2	0	0	0	0	0	0	0	1	0	0	0	0	0	0	0	0	0	1	0	0	0	0	0	0	0	0	0	0	0	0
7	0.1.2.2.1.2.2.1	unclassified	0	2	0	0	0	0	0	0	0	1	0	0	0	0	0	0	0	0	0	1	0	0	0	0	0	0	0	0	0	0	0	0
5	0.1.2.2.1.3	unclassified	1	2561	0	0	0	0	0	199	27	865	5	22	271	37	3	11	22	15	141	557	114	270	0	0	0	0	0	0	0	1	1	0
6	0.1.2.2.1.3.1	unclassified	1	2561	0	0	0	0	0	199	27	865	5	22	271	37	3	11	22	15	141	557	114	270	0	0	0	0	0	0	0	1	1	0
7	0.1.2.2.1.3.1.1	unclassified	0	2561	0	0	0	0	0	199	27	865	5	22	271	37	3	11	22	15	141	557	114	270	0	0	0	0	0	0	0	1	1	0
3	0.1.2.3	Soil GroupI.1b_c	1	49765	1	0	9	0	0	137	530	1063	622	243	3046	24	169	9	32	4337	1149	5500	2731	7126	1450	3092	3513	708	2720	1674	4153	1774	1669	2284
4	0.1.2.3.1	Nitrososphaera_o	3	49765	1	0	9	0	0	137	530	1063	622	243	3046	24	169	9	32	4337	1149	5500	2731	7126	1450	3092	3513	708	2720	1674	4153	1774	1669	2284
5	0.1.2.3.1.1	FJ790592_f	2	435	0	0	0	0	0	0	0	4	0	6	46	2	2	0	0	17	16	40	60	62	0	57	37	3	66	5	2	6	2	2
6	0.1.2.3.1.1.1	FJ790592_g	2	430	0	0	0	0	0	0	0	4	0	6	44	2	2	0	0	16	16	40	59	62	0	57	37	3	66	5	2	6	2	1
7	0.1.2.3.1.1.1.1	EU284600_s	0	38	0	0	0	0	0	0	0	0	0	0	9	0	0	0	0	3	0	2	7	2	0	2	1	3	3	2	1	2	0	1
7	0.1.2.3.1.1.1.2	unclassified	0	392	0	0	0	0	0	0	0	4	0	6	35	2	2	0	0	13	16	38	52	60	0	55	36	0	63	3	1	4	2	0
6	0.1.2.3.1.1.2	unclassified	1	5	0	0	0	0	0	0	0	0	0	0	2	0	0	0	0	1	0	0	1	0	0	0	0	0	0	0	0	0	0	1
7	0.1.2.3.1.1.2.1	unclassified	0	5	0	0	0	0	0	0	0	0	0	0	2	0	0	0	0	1	0	0	1	0	0	0	0	0	0	0	0	0	0	1
5	0.1.2.3.1.2	Nitrososphaera_f	3	7897	1	0	3	0	0	128	484	999	605	201	427	1	96	8	17	2445	192	770	287	1098	18	19	9	18	30	12	3	6	15	5
6	0.1.2.3.1.2.1	AJ627422_g	1	72	0	0	0	0	0	17	0	20	0	8	0	0	0	0	0	16	0	3	0	5	0	0	1	0	0	2	0	0	0	0
7	0.1.2.3.1.2.1.1	EU309866_s	0	72	0	0	0	0	0	17	0	20	0	8	0	0	0	0	0	16	0	3	0	5	0	0	1	0	0	2	0	0	0	0
6	0.1.2.3.1.2.2	Nitrososphaera	4	7784	1	0	3	0	0	106	482	955	603	192	426	1	96	8	17	2426	191	767	286	1093	18	19	8	18	30	9	3	6	15	5
7	0.1.2.3.1.2.2.1	AJ535123_s	0	5914	0	0	0	0	0	18	242	249	254	125	379	1	62	8	17	2344	179	700	254	1029	1	10	4	0	17	4	2	1	13	1
7	0.1.2.3.1.2.2.2	Nitrososphaera gargensis	0	10	0	0	0	0	0	0	0	10	0	0	0	0	0	0	0	0	0	0	0	0	0	0	0	0	0	0	0	0	0	0
7	0.1.2.3.1.2.2.3	U62813_s	0	40	0	0	0	0	0	0	0	4	0	0	4	0	3	0	0	19	0	3	1	6	0	0	0	0	0	0	0	0	0	0
7	0.1.2.3.1.2.2.4	unclassified	0	1820	1	0	3	0	0	88	240	692	349	67	43	0	31	0	0	63	12	64	31	58	17	9	4	18	13	5	1	5	2	4
6	0.1.2.3.1.2.3	unclassified	1	41	0	0	0	0	0	5	2	24	2	1	1	0	0	0	0	3	1	0	1	0	0	0	0	0	0	1	0	0	0	0
7	0.1.2.3.1.2.3.1	unclassified	0	41	0	0	0	0	0	5	2	24	2	1	1	0	0	0	0	3	1	0	1	0	0	0	0	0	0	1	0	0	0	0
5	0.1.2.3.1.3	unclassified	1	41433	0	0	6	0	0	9	46	60	17	36	2573	21	71	1	15	1875	941	4690	2384	5966	1432	3016	3467	687	2624	1657	4148	1762	1652	2277
6	0.1.2.3.1.3.1	unclassified	1	41433	0	0	6	0	0	9	46	60	17	36	2573	21	71	1	15	1875	941	4690	2384	5966	1432	3016	3467	687	2624	1657	4148	1762	1652	2277
7	0.1.2.3.1.3.1.1	unclassified (DFT1)#	0	41433	0	0	6	0	0	9	46	60	17	36	2573	21	71	1	15	1875	941	4690	2384	5966	1432	3016	3467	687	2624	1657	4148	1762	1652	2277
3	0.1.2.4	unclassified	1	34	0	0	0	0	0	0	0	2	1	0	8	1	0	2	1	9	6	2	1	1	0	0	0	0	0	0	0	0	0	0
4	0.1.2.4.1	unclassified	1	34	0	0	0	0	0	0	0	2	1	0	8	1	0	2	1	9	6	2	1	1	0	0	0	0	0	0	0	0	0	0
5	0.1.2.4.1.1	unclassified	1	34	0	0	0	0	0	0	0	2	1	0	8	1	0	2	1	9	6	2	1	1	0	0	0	0	0	0	0	0	0	0
6	0.1.2.4.1.1.1	unclassified	1	34	0	0	0	0	0	0	0	2	1	0	8	1	0	2	1	9	6	2	1	1	0	0	0	0	0	0	0	0	0	0
7	0.1.2.4.1.1.1.1	unclassified	0	34	0	0	0	0	0	0	0	2	1	0	8	1	0	2	1	9	6	2	1	1	0	0	0	0	0	0	0	0	0	0
2	0.1.3	unclassified	1	21	0	0	0	0	0	0	0	3	0	0	2	0	0	1	0	7	5	1	0	0	0	0	0	0	0	1	0	1	0	0
3	0.1.3.1	unclassified	1	21	0	0	0	0	0	0	0	3	0	0	2	0	0	1	0	7	5	1	0	0	0	0	0	0	0	1	0	1	0	0
4	0.1.3.1.1	unclassified	1	21	0	0	0	0	0	0	0	3	0	0	2	0	0	1	0	7	5	1	0	0	0	0	0	0	0	1	0	1	0	0
5	0.1.3.1.1.1	unclassified	1	21	0	0	0	0	0	0	0	3	0	0	2	0	0	1	0	7	5	1	0	0	0	0	0	0	0	1	0	1	0	0
6	0.1.3.1.1.1.1	unclassified	1	21	0	0	0	0	0	0	0	3	0	0	2	0	0	1	0	7	5	1	0	0	0	0	0	0	0	1	0	1	0	0
7	0.1.3.1.1.1.1.1	unclassified	0	21	0	0	0	0	0	0	0	3	0	0	2	0	0	1	0	7	5	1	0	0	0	0	0	0	0	1	0	1	0	0
*Samples have been named according to their elevational sampling points on the mountain and A, B, C, D and E represent the biological replicates of the particular sample.
# The most abundant OTU is highlighted in red here
Kim OS, Cho YJ, Lee K, Yoon SH, Kim M, et al. (2012) Introducing EzTaxon-e: a prokaryotic 16S rRNA Gene sequence database with phylotypes that represent uncultured species. International Journal of Systematic and Evolutionary Microbiology, International Journal of Systematic and Evolutionary Microbiology 62: 716-721.
