# Supplementary material for: Elevational Patterns in Archaeal Diversity on Mt. Fuji
Source: PLoS One. 2012 Sep 6;7(9):e44494. doi: 10.1371/journal.pone.0044494 (PMC3435261; doi:10.1371/journal.pone.0044494)
Supplement: Table S2 — Phylotype richness (OTUs) and Diversity indices calculated for subsamples standardized for 309 reads. (XLS) [file pone.0044494.s003.xls]

## Sheet: fa.final.an.0.03.subsample.grou
Supplementary Table. S2. Phylotype richness (OTUs) and Diversity indices calculated for subsamples standardized for 309 reads.
label	sample*	nseqs	OTUs	coverage	shannon	simpson	invsimpson	chao	ace	jackknife	bstick	logseries	geometric	phylogeneticDiversity
0.03	F10A	309	13	0.977346	0.820309	0.662695	1.50899	23.5	43.5485	22.3175	0.564436	0.302128	0.488721	1.3305
0.03	F10B	309	16	0.977346	0.890175	0.644055	1.55266	20.2	32.2025	23	0.584821	0.357024	0.541122	1.4271
0.03	F10C	309	22	0.954693	1.28921	0.468667	2.13371	113	111.247	69.2262	0.548114	0.276549	0.516783	1.9353
0.03	F10D	309	7	0.993528	0.807863	0.620182	1.61243	8	9.04274	0	0.406291	0.233199	0.19645	1.1663
0.03	F10E	309	27	0.944984	1.36697	0.437166	2.28746	72.3333	94.8775	2501.39	0.596677	0.320108	0.592356	1.8049
0.03	F15A	309	37	0.925566	2.47188	0.13029	7.67516	163.5	286.625	815.849	0.333797	0.224143	0.344332	3.0072
0.03	F15B	309	13	0.987055	1.911	0.177594	5.63081	19	19.8408	23.7658	0.147484	0.186492	0.061441	1.9109
0.03	F15C	309	32	0.938511	2.23376	0.166057	6.02202	117.5	118.223	100.213	0.378679	0.220297	0.368572	3.1616
0.03	F15D	309	19	0.967638	1.97718	0.171899	5.81736	34	49	31.44	0.283767	0.28538	0.190999	1.5882
0.03	F15E	309	37	0.932039	2.23149	0.190161	5.2587	72	149.229	74.7742	0.423409	0.278197	0.4399	2.7739
0.03	F20A	309	32	0.925566	1.84921	0.260812	3.83418	158.5	352.962	169.999	0.490521	0.345297	0.499547	3.416
0.03	F20B	309	26	0.951456	1.85614	0.222965	4.48501	52.25	88.4599	49.4131	0.463711	0.313123	0.439492	1.9391
0.03	F20C	309	11	0.987055	1.37653	0.378725	2.64044	17	29.9907	30.7687	0.304754	0.175222	0.197974	1.5902
0.03	F20D	309	31	0.941748	1.85932	0.257849	3.87824	61.6	107.476	78.9763	0.480556	0.309163	0.48173	2.5218
0.03	F20E	309	31	0.938511	1.89973	0.236918	4.22086	65.2	117.784	67.6483	0.477746	0.341421	0.475152	2.345
0.03	F25A	309	36	0.919094	1.40094	0.503257	1.98706	86	250.857	91.0711	0.614628	0.412688	0.637566	2.5393
0.03	F25B	309	27	0.94822	1.78084	0.310301	3.22267	87	153.495	917.49	0.407781	0.251956	0.398181	2.7876
0.03	F25C	309	10	0.993528	1.16289	0.504056	1.98391	11	13.5042	0	0.406132	0.227205	0.279601	1.7669
0.03	F25D	309	32	0.915858	0.852449	0.741268	1.34904	140.333	390.132	242.66	0.734013	0.470297	0.750295	1.8884
0.03	F25E	309	10	0.990291	0.822801	0.670113	1.49229	13	12.6296	20.0372	0.522637	0.251479	0.396106	1.3389
0.03	F30A	309	1	1	0	1	1	1	0	1	0	1.77387	0	0.8767
0.03	F30B	309	3	0.996764	0.060839	0.980667	1.01971	3	4	0	0.37918	0.553198	0.048727	0.5299
0.03	F30C	309	2	0.996764	0.021786	0.993528	1.00652	2	0	0	0.246764	0.845817	0	0.6117
0.03	F30D	309	16	0.961165	0.377044	0.886773	1.12768	32.5	46	29.9243	0.730452	0.607024	0.686753	1.767
0.03	F30E	309	12	0.970874	0.303231	0.905266	1.10465	30	75.375	29.8029	0.692855	0.526206	0.602842	1.0421
0.03	FS1	309	21	0.957929	0.61308	0.809461	1.23539	36.6	39.5905	35.6687	0.726088	0.46251	0.713662	1.8302
0.03	FS2	309	1	1	0	1	1	1	0	1	0	1.77387	0	0.5305
0.03	FS3	309	19	0.944984	0.437297	0.868617	1.15126	155	634.124	87.0123	0.745316	0.548537	0.722702	1.2766
0.03	FS4	309	9	0.977346	0.191202	0.942525	1.06098	19.5	37	18.8475	0.656544	0.601811	0.506685	0.7178
0.03	FS5	309	12	0.970874	0.288876	0.911381	1.09723	30	40.7169	36.0465	0.696092	0.526206	0.606078	1.1687
*Samples have been named according to their elevational sampling points on the mountain and A, B, C, D and E represent the biological replicates of the particular sample.
